# Supplementary material for: Autophagic flux is impaired in the brain tissue of Tay-Sachs disease mouse model
Source: PLoS One. 2023 Mar 16;18(3):e0280650. doi: 10.1371/journal.pone.0280650 (PMC10019743; doi:10.1371/journal.pone.0280650)
Supplement: S4 Fig — Immunohistochemical analysis images for cortex (A), cerebellum (B), thalamus (C), and hippocampus (D) sections from 2-months-old Hexa-/- and Hexa-/-Neu3-/- mice. The sections were stained with anti-p62 antibody (green; Autophagic termination marker) and DAPI (blue; nucleus). Scale bar = 20 μm (ZIP) [file pone.0280650.s004.zip]

Archive with 4 entries (4 files):
- PACE Corrected/lc3 fihure 4j- 5months (first 4 bands, wt hexa neu3 hexaneu3.tif
- PACE Corrected/lc3 figure 4j- 2months (first 4 bands, wt hexa neu3 hexaneu3.tif
- PACE Corrected/actin figure4j- 5months (first 4 bands, wt hexa neu3 hexaneu3.tif
- PACE Corrected/actin figure 4j- 2months ( first 4 bands, wt hexa neu3 hexaneu3.tif
