# Supplementary material for: Autophagic flux is impaired in the brain tissue of Tay-Sachs disease mouse model
Source: PLoS One. 2023 Mar 16;18(3):e0280650. doi: 10.1371/journal.pone.0280650 (PMC10019743; doi:10.1371/journal.pone.0280650)
Supplement: S1 Raw data — (ZIP) [file pone.0280650.s005.zip]

Archive with 44 entries (22 files):
- beclin1 p62 and LC3 raw data/cerebellum/
- beclin1 p62 and LC3 raw data/cerebellum/bactin (2 and 5 months)/
- beclin1 p62 and LC3 raw data/cerebellum/bactin (2 and 5 months)/actin.JPG
- beclin1 p62 and LC3 raw data/cerebellum/beclin-1 2 and 5 months)/
- beclin1 p62 and LC3 raw data/cerebellum/beclin-1 2 and 5 months)/beclin1 cerebellum.jpg
- beclin1 p62 and LC3 raw data/cerebellum/lc3 (2 and 5 months)/
- beclin1 p62 and LC3 raw data/cerebellum/lc3 (2 and 5 months)/lc3.JPG
- beclin1 p62 and LC3 raw data/cerebellum/p62 (2 and 5 months)/
- beclin1 p62 and LC3 raw data/cerebellum/p62 (2 and 5 months)/p62.JPG
- beclin1 p62 and LC3 raw data/cortex/
- beclin1 p62 and LC3 raw data/cortex/actin (2and 5 months)/
- beclin1 p62 and LC3 raw data/cortex/actin (2and 5 months)/actin.JPG
- beclin1 p62 and LC3 raw data/cortex/Beclin1 (2 and 5 months)/
- beclin1 p62 and LC3 raw data/cortex/Beclin1 (2 and 5 months)/beclin1 cortex.jpg
- beclin1 p62 and LC3 raw data/cortex/lc3 (2 and 5months)/
- beclin1 p62 and LC3 raw data/cortex/lc3 (2 and 5months)/lc3.JPG
- beclin1 p62 and LC3 raw data/cortex/p62 (2 and 5 months)/
- beclin1 p62 and LC3 raw data/cortex/p62 (2 and 5 months)/p62.JPG
- beclin1 p62 and LC3 raw data/hippocampus/
- beclin1 p62 and LC3 raw data/hippocampus/actin (2 and 5 months)/
- beclin1 p62 and LC3 raw data/hippocampus/actin (2 and 5 months)/actin.JPG
- beclin1 p62 and LC3 raw data/hippocampus/beclin1 (2and 5 months)/
- beclin1 p62 and LC3 raw data/hippocampus/beclin1 (2and 5 months)/actin.JPG
- beclin1 p62 and LC3 raw data/hippocampus/beclin1 (2and 5 months)/beclin1.JPG
- beclin1 p62 and LC3 raw data/hippocampus/beclin1 (2and 5 months)/merged beclin1.JPG
- beclin1 p62 and LC3 raw data/hippocampus/lc3 (2 and 5 months)/
- beclin1 p62 and LC3 raw data/hippocampus/lc3 (2 and 5 months)/lc3.JPG
- beclin1 p62 and LC3 raw data/hippocampus/p62 (2 and 5months)/
- beclin1 p62 and LC3 raw data/hippocampus/p62 (2 and 5months)/p62.JPG
- beclin1 p62 and LC3 raw data/thalamus/
- beclin1 p62 and LC3 raw data/thalamus/actin (2 and 5 months)/
- beclin1 p62 and LC3 raw data/thalamus/actin (2 and 5 months)/actin (after p62, actin is observed).JPG
- beclin1 p62 and LC3 raw data/thalamus/beclin1 (2 and 5 months)/
- beclin1 p62 and LC3 raw data/thalamus/beclin1 (2 and 5 months)/actin/
- beclin1 p62 and LC3 raw data/thalamus/beclin1 (2 and 5 months)/actin/aactinn.JPG
- beclin1 p62 and LC3 raw data/thalamus/beclin1 (2 and 5 months)/actin/merged.JPG
- beclin1 p62 and LC3 raw data/thalamus/beclin1 (2 and 5 months)/actin/mmarkerr.JPG
- beclin1 p62 and LC3 raw data/thalamus/beclin1 (2 and 5 months)/beclin-1/
- beclin1 p62 and LC3 raw data/thalamus/beclin1 (2 and 5 months)/beclin-1/beclin1.JPG
- beclin1 p62 and LC3 raw data/thalamus/beclin1 (2 and 5 months)/beclin-1/merged.JPG
- beclin1 p62 and LC3 raw data/thalamus/lc3 (2 and 5 months)/
- beclin1 p62 and LC3 raw data/thalamus/lc3 (2 and 5 months)/lc3.JPG
- beclin1 p62 and LC3 raw data/thalamus/p62 (2 and 5months)/
- beclin1 p62 and LC3 raw data/thalamus/p62 (2 and 5months)/p62.JPG
